# Supplementary material for: Physiological Response of Miscanthus x giganteus to Plant Growth Regulators in Nutritionally Poor Soil
Source: Plants (Basel). 2020 Feb 5;9(2):194. doi: 10.3390/plants9020194 (PMC7076640; doi:10.3390/plants9020194)
Supplement: Supplementary file 1 [file plants-09-00194-s001.zip]

Archive with 5 entries (4 files):
- Supplementray material/
- Supplementray material/S1.xlsx
- Supplementray material/S2.pdf
- Supplementray material/S3.pdf
- Supplementray material/S4.pdf
