# Supplementary material for: Physiological Response of Miscanthus x giganteus to Plant Growth Regulators in Nutritionally Poor Soil
Source: Plants (Basel). 2020 Feb 5;9(2):194. doi: 10.3390/plants9020194 (PMC7076640; doi:10.3390/plants9020194)
Supplement: Supplementary file 1 [file plants-09-00194-s001.zip › Supplementray material/S1.xlsx]

## Sheet: List1
Table S1: Means and standard deviations of fluorescence indexes for all PGRs concentrations in experiment
Variant	C		H1		H2		H1_S10x0		H2_S10x0		H1_S10x10		H2_S10x10		H1_S25x25		H2_S25x25		H1_S25x50		H2_S25x50		H1_S50x0		H2_S50x0		H1_S50x50		H2_S50x50		H1_R250x0		H2_R250x0		H1_R250x250		H1_R250x250
n	5		6		6		4		4		6		4		6		6		6		5		4		6		6		6		4		4		4		4
	Mean	SD	Mean	SD	Mean	SD	Mean	SD	Mean	SD	Mean	SD	Mean	SD	Mean	SD	Mean	SD	Mean	SD	Mean	SD	Mean	SD	Mean	SD	Mean	SD	Mean	SD	Mean	SD	Mean	SD	Mean	SD	Mean	SD
TFm	260	43.0116	225.833	37.7692	234.167	26.0971	225	46.5475	187.5	9.57427	216.667	25.0333	232.5	40.3113	246.667	25.0333	226.667	33.8625	226.667	10.328	232	50.6952	190	25.8199	246.667	33.8625	216.667	43.6654	263.333	50.8593	252.5	107.271	210	18.2574	313.333	121.106	291.25	107.23
Fo	1524.8	98.0852	872.917	116.043	874.917	172.937	782.25	103.722	816	181.65	849.5	137.779	836.25	145.294	914.833	149.184	1017.83	188.364	1065	105.13	1077.6	406.952	807.5	169.465	879	118.213	764	109.323	839.667	126.836	780.5	93.465	910.5	98.5546	761.667	37.2809	794.625	116.516
Fm	2901	70.1285	1684.17	343.27	1881.58	489.162	1513.75	436.084	1638.75	445.218	1685.83	370.021	1705.5	598.988	1894	320.62	2288	188.881	2250.17	254.249	2028.2	706.339	1481.75	514.676	2123.17	308.878	1388.67	270.508	1883.33	358.227	1480.75	263.825	1648	120.623	1402	156.263	1273.12	298.958
Fv	1376.2	79.8542	811.25	241.892	1006.67	364.029	731.5	348.368	822.75	398.247	836.333	233.258	869.25	459.285	979.167	211.423	1270.17	162.753	1185.17	154.222	950.6	320.555	674.25	370.566	1244.17	259.588	624.667	254.641	1043.67	279.844	700.25	228.474	737.5	84.3188	640.333	127.765	478.5	185.729
Fo/Fm	0.52546	0.0284686	0.525467	0.0455029	0.477158	0.0724772	0.53655	0.0940895	0.512325	0.108161	0.5094	0.0312379	0.514775	0.0961389	0.48565	0.0445523	0.444	0.0646109	0.474	0.0123675	0.52952	0.042721	0.56935	0.110914	0.4183	0.0573566	0.56215	0.0991905	0.451867	0.0571324	0.538238	0.0874288	0.5523	0.0411936	0.54695	0.0423956	0.633675	0.0500156
Fv/Fm	0.4746	0.0285447	0.4745	0.0455921	0.522917	0.0723143	0.4635	0.0942638	0.4875	0.108051	0.490667	0.0311812	0.485	0.0963293	0.5145	0.0447515	0.556	0.0646622	0.526167	0.0122706	0.4706	0.042665	0.4305	0.110793	0.581833	0.0571749	0.437667	0.0992465	0.548333	0.0570567	0.46175	0.0875047	0.44775	0.0413713	0.453	0.0424641	0.36625	0.0499621
Fv/Fo	0.9074	0.102449	0.916917	0.175864	1.14725	0.372828	0.91075	0.358638	1.03525	0.528987	0.969167	0.120641	0.9945	0.376179	1.0735	0.189989	1.2965	0.369979	1.111	0.0562566	0.8992	0.162352	0.80825	0.356677	1.42867	0.33744	0.828833	0.341797	1.24783	0.330484	0.901125	0.30905	0.818	0.133199	0.8375	0.142576	0.587375	0.133408
Vj	0.566	0.0147511	0.571975	0.0876027	0.572508	0.0788141	0.44005	0.053079	0.4941	0.0692885	0.497983	0.0798506	0.46915	0.0893679	0.536633	0.074652	0.562717	0.0371904	0.605517	0.0306407	0.5398	0.120838	0.469575	0.0474534	0.507217	0.0548769	0.47155	0.039724	0.497017	0.0604117	0.538225	0.0913675	0.5091	0.0604414	0.544983	0.0438069	0.545837	0.0975459
Vi	0.92784	0.00720715	0.750575	0.0840941	0.797258	0.0712098	0.645625	0.0517616	0.677275	0.0930793	0.674417	0.0812339	0.644425	0.0896602	0.719217	0.0502426	0.748667	0.044999	0.7555	0.0329214	0.68792	0.060388	0.662575	0.0462229	0.7696	0.0599022	0.619633	0.0761212	0.744883	0.0536605	0.737837	0.119937	0.667925	0.114657	0.783733	0.0739245	0.7052	0.143152
DIo/RC	2.10102	0.268596	1.99357	0.441249	1.74308	0.546805	1.91217	0.530516	1.9977	0.797683	1.7231	0.132116	1.7962	0.657527	1.65395	0.422258	1.4951	0.431236	1.71102	0.112451	1.97818	0.635267	2.4685	0.94225	1.2389	0.21149	2.6073	1.17041	1.29075	0.230531	1.9798	0.651623	2.1031	0.228058	1.84828	0.195001	3.27807	0.823275
TRo/RC	1.88468	0.0232671	1.76893	0.162351	1.82325	0.192318	1.6069	0.201597	1.79738	0.260491	1.66595	0.208401	1.6344	0.267612	1.72378	0.257482	1.81617	0.0949909	1.89892	0.117861	1.72466	0.390311	1.74362	0.121001	1.71647	0.185604	1.84843	0.161773	1.55135	0.154572	1.62259	0.164433	1.7119	0.258606	1.52815	0.14653	1.84826	0.249656
ETo/RC	0.81772	0.0192331	0.74675	0.106626	0.766583	0.0626601	0.89225	0.0444325	0.89855	0.0916283	0.822567	0.037202	0.850125	0.0376625	0.783217	0.0343517	0.79165	0.0398951	0.74615	0.0133541	0.7561	0.0373887	0.9212	0.0481486	0.838883	0.0593149	0.97995	0.147137	0.773917	0.0562966	0.746325	0.152458	0.829625	0.063019	0.6988	0.124838	0.844075	0.24016
REo/RC	0.136	0.0120623	0.433333	0.125574	0.36275	0.104621	0.56375	0.0588296	0.56375	0.0927663	0.529667	0.0859457	0.56375	0.0755794	0.479667	0.083253	0.454667	0.0716063	0.4615	0.0443294	0.5198	0.0283849	0.585	0.0531225	0.387833	0.0656031	0.712833	0.205415	0.389833	0.0540127	0.421375	0.181358	0.549	0.118572	0.338833	0.149454	0.56575	0.319351
ABS/CSo	1524.8	98.0852	872.917	116.043	874.917	172.937	782.25	103.722	816	181.65	849.5	137.779	836.25	145.294	914.833	149.184	1017.83	188.364	1065	105.13	1077.6	406.952	807.5	169.465	879	118.213	764	109.323	839.667	126.836	780.5	93.465	910.5	98.5546	761.667	37.2809	794.625	116.516
DIo/CSo	803.315	93.2566	455.977	52.67	415.698	90.0112	414.19	48.432	423.715	155.811	429.388	46.0621	420.932	32.3009	445.039	91.8035	460.886	144.957	504.382	46.5422	575.524	241.299	452.43	81.3081	369.271	77.9698	432.82	123.921	379.578	71.3528	420.396	84.5444	505.152	86.9865	415.863	26.9631	499.202	40.4138
TRo/CSo	721.485	17.988	416.94	85.8613	459.218	116.92	368.06	112.848	392.285	93.0766	420.112	93.0636	415.318	147.638	469.794	78.3351	556.948	53.1186	560.618	62.0199	502.076	173.995	355.07	143.635	509.729	69.7763	331.18	72.3659	460.089	82.0547	360.104	74.6567	405.348	30.151	345.803	43.8035	295.423	85.048
ETo/CSo	313.019	9.53961	178.717	53.0114	197.83	63.5682	202.217	46.4306	196.098	44.6537	205.619	25.377	211.937	47.1955	213.696	23.8202	242.066	10.6412	219.803	12.3504	214.41	20.0376	184.318	61.03	248.243	15.3452	173.946	34.1626	228.816	30.7214	163.551	37.8025	199.042	27.8827	157.936	29.316	130.039	28.0764
REo/CSo	52.0238	4.96909	105.178	45.5813	96.7667	49.493	127.54	30.116	120.318	10.7739	132.033	26.0551	139.156	29.7763	129.114	13.3702	138.804	20.6585	135.835	12.6236	148.451	23.6907	116.312	36.6778	115.085	20.91	122.984	19.8117	114.825	18.0461	89.5526	32.9758	134.957	46.6213	76.2524	33.0131	82.4529	33.1054
ABS/CSm	2901	70.1285	1684.17	343.27	1881.58	489.162	1513.75	436.084	1638.75	445.218	1685.83	370.021	1705.5	598.988	1894	320.62	2288	188.881	2250.17	254.249	2028.2	706.339	1481.75	514.676	2123.17	308.878	1388.67	270.508	1883.33	358.227	1480.75	263.825	1648	120.623	1402	156.263	1273.12	298.958
DIo/CSm	1524.8	98.0852	872.917	116.043	874.917	172.937	782.25	103.722	816	181.65	849.5	137.779	836.25	145.294	914.833	149.184	1017.83	188.364	1065	105.13	1077.6	406.952	807.5	169.465	879	118.213	764	109.323	839.667	126.836	780.5	93.465	910.5	98.5546	761.667	37.2809	794.625	116.516
TRo/CSm	1376.2	79.8542	811.25	241.892	1006.67	364.029	731.5	348.368	822.75	398.247	836.333	233.258	869.25	459.285	979.167	211.423	1270.17	162.753	1185.17	154.222	950.6	320.555	674.25	370.566	1244.17	259.588	624.667	254.641	1043.67	279.844	700.25	228.474	737.5	84.3188	640.333	127.765	478.5	185.729
ETo/CSm	597.8	49.0377	349.917	133.051	442.583	206.027	397.25	155.9	415.5	213.842	406.5	67.0485	434.25	161.238	446.167	85.4831	557.333	102.414	464.333	35.2401	408	58.9958	348.75	173.162	605.333	104.995	327.5	126.625	520.833	143.408	320.625	125.465	360	38.6523	293.5	76.0099	208.75	58.974
REo/CSm	99.6	14.3805	206.167	101.274	215.25	123.955	249	90.8515	242.25	49.3786	260	53.9444	281.25	86.6655	266.5	22.8364	316	47.9333	286.5	24.2879	281.8	48.6385	219.75	106.609	275.167	33.0479	227	67.1714	262	81.5843	175.125	86.7928	241.5	68.7677	143.5	72.4452	131.5	55.5389
PI abs	0.178	0.0416653	0.207917	0.107676	0.32175	0.295578	0.328	0.10766	0.3375	0.255317	0.299167	0.0949345	0.33925	0.144991	0.303333	0.132652	0.337833	0.197216	0.203	0.0357715	0.2592	0.155646	0.23875	0.162443	0.486833	0.184373	0.2425	0.15117	0.480333	0.272301	0.244	0.155189	0.20875	0.0435766	0.213333	0.0663707	0.101	0.0385598
